# Supplementary material for: Association Between Heavy Metals Exposure and Elevated High-Sensitivity C-Reactive Protein: Mediating Role of Body Mass Index
Source: Biomolecules. 2025 Oct 23;15(11):1491. doi: 10.3390/biom15111491 (PMC12650004; doi:10.3390/biom15111491)
Supplement: Supplementary file 1 [file biomolecules-15-01491-s001.zip]

Archive with 1 entries (1 files):
- biomolecules-3913520-supplementary.pdf
